# Supplementary material for: Feline thymidine kinase 1: molecular characterization and evaluation of its serum form as a diagnostic biomarker
Source: BMC Vet Res. 2021 Sep 27;17:316. doi: 10.1186/s12917-021-03030-5 (PMC8477555; doi:10.1186/s12917-021-03030-5)
Supplement: Supplementary file 1 — Additional file 1. [file 12917_2021_3030_MOESM1_ESM.xlsx]

## Sheet: Sheet1
	Malignancies	Serum TK1 activity			Treatment follow up cases	Serum TK1 activity (pmol/min/ml)
case no	Diagnos	(pmol/min/ml)			Sampling point during treatment	Patient 1	Patient 2	Patient 3
S1	naïve lymphoma	13.2882			1	13.2882	3.37518	4.55782
S2	lymphoma	1.56907			2	20.2196	0.742222	32.4545
S3	naïve brain tumor	0.637205			3	1.24582	0.741331
S4	naïve lymphoma	0.97785			4	1.18728	0.848695
S5	naïve lymphoma eye	0.933914			5	0.289674
S6	naïve lymphoma	3.37518			6	0.538645
S7	naïve lymphoma	1.54			7	0.795775
S8	naïve indolent lymphoma	1.21535			8	1.46782
S9	intestinal mast cell tumor	0.899776			9	0.667136
S10	Lymphoma	0.940395			10	0.165502
S11	lymphoma naïve	1.9864			11	0.60923
S12	naïve mast cell tumor	0.65			12	0.454709
S13	spindle cell tumor	0.566766			13	0.496084
S14	naïve GI lymphoma	1.44966			14	0.705952
S15	naïve LGL lymphoma intestine	4.55782			15	0.759683
S16	adenocarcinoma mouth metastasized, naïve	0.985798			16	0.994387
S17	Tumor in lung PAD pending	0.977444			17	0.463418
S18	naïve lymphoma	1.42738			18	0.738704
S19	naïve small cell lymphoma gastrointestinal	1.2			19	1.23
S20	Tumor in lung PAD pending	0.977444			20	1.19749
S21	mastocytoma naïve	0.778785
	Lymphoma group	Serum TK1 activity
case no	Diagnos	(pmol/min/ml)
L1	naïve lymphoma	13.2882
L2	lymphoma	1.56907
L3	naïve lymphoma	0.97785
L4	naïve lymphoma eye	0.933914
L5	naïve lymphoma	3.37518
L6	naïve lymphoma	1.54
L7	naïve indolent lymphoma	1.21535
L8	Lymphoma	0.940395
L9	lymphoma, naïve	1.9864
L10	Naïve GI lymphoma	1.44966
L11	naïve LGL lymphoma, intestinal	4.55782
L12	naïve lymphoma	1.42738
	solid tumors group	Serum TK1 activity
case no	Diagnos	(pmol/min/ml)
S1	naïve brain tumor	0.637205
S2	intestinal mast cell tumor	0.899776
S3	naïve mast cell tumor	0.65
S4	spindle cell tumore	0.566766
S5	adenocarcinoma mouth metastasized naïve	0.985798
S6	Tumor in lung PAD pending	0.977444
S7	naïve small cell lymphoma gastrointestinal	1.2
S8	Tumor in lung PAD pending	0.977444
S9	mastocytoma naïve	0.778785
	Inflamatory disease	Serum TK1 activity
case no	Diagnos	(pmol/min/ml)
1	IBD	0.500474
2	infalmmation (no tumor)	0.364805
	Healthy group	Serum TK1 activity
	case no	(pmol/min/ml)
	n1	0.46
	n2	0.6
	n3	0.4
	n4	0.49
	n5	0.37
	n6	0.4
	n7	0.4
	n8	0.88
	n9	0.76
	n10	0.48
	n11	0.28
	n12	0.52
	n13	0.33
	n14	0.49
	n15	0.47
	n16	0.7
	n17	1.06
	n18	0.43
	n19	0.65
	n20	1.01
	n21	0.9
	n22	0.47
	n23	0.26
	n24	0.14
	n25	0.26
	n26	0.33
	n27	0.43
	n28	0.6
	n29	0.58
	n30	0.37
	n31	0.49
	n32	0.44
	n33	0.3
	n34	0.51
	n35	0.36
	n36	0.972887
	n37	0.378424
	n38	0.972887
	n39	0.631775
	n40	0.758048
